# Supplementary material for: The female protective effect in autism spectrum disorder is not mediated by a single genetic locus
Source: Mol Autism. 2015 May 13;6:25. doi: 10.1186/s13229-015-0014-3 (PMC4429476; doi:10.1186/s13229-015-0014-3)
Supplement: Additional file 2: — Regions of X-inactivation. The file contains a list of chromosome coordinates describing the regions on chromosome X that were identified as escaping X-inactivation. [file 13229_2015_14_MOESM2_ESM.xlsx]

## Sheet: AGRE_Diag
Family ID	Affected	Unaffected
AU0005	AU000503	0
AU0007	AU000704	0
AU0017	0	AU001705
AU0021	0	AU002104
AU0022	0	AU002203
AU0025	0	AU002501
AU0029	AU002905	0
AU0033	AU003304	0
AU0034	AU003404	0
AU0037	0	AU003703
AU0039	AU0039303	0
AU0041	AU004105	0
AU0045	AU0045301	0
AU0049	AU004903	0
AU0051	0	AU0051301
AU0055	0	AU005503
AU0056	0	AU005607
AU0063	0	AU006303
AU0065	AU006503	0
AU0066	AU006604	0
AU0068	AU006804	0
AU0081	0	AU008101
AU0088	AU008803	0
AU0093	0	AU0093301
AU0098	AU009804	0
AU0102	0	AU010212
AU0110	0	AU011018
AU0111	AU011105	0
AU0121	AU012104	0
AU0122	0	AU012203
AU0123	AU012305	0
AU0125	AU012504	0
AU0127	AU012705	0
AU0128	AU012803	0
AU0133	AU013303	0
AU0137	AU013705	0
AU0148	0	AU014804
AU0149	0	AU014903
AU0152	AU015204	0
AU0158	AU015805	0
AU0159	AU015904	0
AU0175	0	AU017503
AU0180	0	AU018007
AU0187	AU018704	0
AU0188	0	AU018805
AU0197	AU019706	0
AU0204	AU020403	0
AU0206	AU020604	0
AU0226	0	AU0226303
AU0227	0	AU022701
AU0230	0	AU023010
AU0233	AU023303	0
AU0235	AU023505	0
AU0236	AU023605	0
AU0240	0	AU024005
AU0246	0	AU024604
AU0255	AU025506	0
AU0257	AU025704	0
AU0262	AU026204	0
AU0264	0	AU026403
AU0266	0	AU026603
AU0268	AU026804	0
AU0275	0	AU027503
AU0276	AU027604	0
AU0282	AU028204	0
AU0285	AU028503	0
AU0288	AU028804	0
AU0290	AU029003	0
AU0307	AU030703	0
AU0310	AU031003	0
AU0327	0	AU032703
AU0329	AU032904	0
AU0338	AU033803	0
AU0340	AU034004	0
AU0346	0	AU034605
AU0347	AU0347301	0
AU0350	AU035003	0
AU0356	AU035604	0
AU0358	0	AU035804
AU0364	AU036405	0
AU0379	AU037904	0
AU0382	AU038203	0
AU0387	AU038703	0
AU0411	AU041105	0
AU0412	AU0412301	0
AU0419	0	AU041903
AU0432	0	AU043204
AU0439	AU043904	0
AU0440	AU044004	0
AU0450	0	AU045001
AU0455	0	AU045508
AU0459	AU045905	0
AU0461	0	AU046104
AU0469	AU046905	0
AU0480	AU048004	0
AU0481	AU048106	0
AU0482	0	AU048203
AU0487	AU048704	0
AU0504	0	AU050404
AU0506	AU050604	0
AU0515	AU051503	0
AU0540	0	AU0540304
AU0548	AU054805	0
AU0555	0	AU055505
AU0562	AU056204	0
AU0563	AU056305	0
AU0567	0	AU056704
AU0575	AU057503	0
AU0596	AU059604	0
AU0597	0	AU0597301
AU0604	AU060403	0
AU0614	0	AU0614312
AU0626	0	AU062605
AU0627	AU062705	0
AU0640	AU064004	0
AU0647	AU064703	0
AU0654	0	AU065403
AU0658	0	AU065803
AU0660	AU066005	0
AU0662	AU066204	0
AU0672	0	AU067204
AU0676	0	AU067604
AU0677	0	AU067704
AU0680	0	AU068006
AU0681	0	AU0681302
AU0684	AU068406	0
AU0686	0	AU068603
AU0687	AU068703	0
AU0689	AU068907	0
AU0692	0	AU0692301
AU0698	0	AU069808
AU0700	AU070003	0
AU0707	0	AU070704
AU0709	0	AU070904
AU0717	AU071703	0
AU0718	AU071803	0
AU0725	0	AU072503
AU0731	0	AU073103
AU0733	AU073307	0
AU0738	0	AU073803
AU0742	0	AU074205
AU0745	0	AU0745302
AU0755	0	AU075504
AU0756	AU075604	0
AU0757	AU075703	0
AU0763	AU076304	0
AU0765	AU076509	0
AU0767	AU076705	0
AU0768	0	AU076803
AU0772	AU077205	0
AU0777	AU077705	0
AU0780	0	AU0780303
AU0785	AU078503	0
AU0786	0	AU0786302
AU0787	AU078703	0
AU0794	AU079403	0
AU0795	AU079505	0
AU0798	AU079803	0
AU0800	AU080004	0
AU0801	AU080104	0
AU0803	AU0803301	0
AU0809	AU080905	0
AU0814	AU081404	0
AU0819	AU081904	0
AU0821	AU082104	0
AU0822	AU082204	0
AU0823	AU082304	0
AU0831	AU083103	0
AU0832	AU083203	0
AU0842	AU084203	0
AU0845	AU084505	0
AU0852	0	AU0852301
AU0862	AU0862303	0
AU0866	AU0866302	0
AU0868	0	AU086805
AU0880	AU088004	0
AU0883	0	AU0883303
AU0895	0	AU0895304
AU0897	AU0897301	0
AU0901	0	AU0901304
AU0906	0	AU0906301
AU0907	AU0907301	0
AU0914	AU0914301	0
AU0915	AU0915301	0
AU0916	AU0916302	0
AU0931	0	AU0931304
AU0932	0	AU0932212
AU0937	0	AU0937302
AU0941	AU0941302	0
AU0944	AU0944301	0
AU0947	AU0947303	0
AU0950	0	AU0950303
AU0958	0	AU0958302
AU0965	AU0965302	0
AU0971	AU0971302	0
AU0974	AU0974301	0
AU0980	0	AU0980301
AU0985	0	AU0985304
AU0994	AU0994301	0
AU1024	0	AU1024302
AU1033	AU1033301	0
AU1039	0	AU1039301
AU1042	0	AU1042304
AU1043	AU1043301	0
AU1056	0	AU1056302
AU1067	0	AU1067303
AU1075	AU1075302	0
AU1076	0	AU1076301
AU1085	0	AU1085303
AU1086	AU1086302	0
AU1088	0	AU1088303
AU1089	0	AU1089301
AU1091	0	AU1091302
AU1094	AU1094302	0
AU1099	0	AU1099301
AU1105	0	AU1105301
AU1107	AU1107302	0
AU1145	0	AU1145303
AU1153	AU1153302	0
AU1164	AU1164303	0
AU1181	AU1181301	0
AU1184	0	AU1184301
AU1188	0	AU1188303
AU1190	0	AU1190303
AU1198	0	AU1198304
AU1207	AU1207301	0
AU1212	AU1212301	0
AU1215	AU1215302	0
AU1220	AU1220301	0
AU1224	AU1224301	0
AU1228	0	AU1228301
AU1230	AU1230303	0
AU1232	AU1232302	0
AU1242	0	AU1242301
AU1245	0	AU1245202
AU1249	AU1249303	0
AU1251	AU1251302	0
AU1257	AU1257302	0
AU1260	AU1260302	0
AU1265	0	AU1265301
AU1270	0	AU1270303
AU1271	AU1271303	0
AU1272	0	AU1272303
AU1274	0	AU1274305
AU1282	0	AU1282303
AU1286	AU1286302	0
AU1292	0	AU1292301
AU1298	AU1298302	0
AU1300	AU1300302	0
AU1312	AU1312302	0
AU1314	AU1314302	0
AU1315	0	AU1315302
AU1322	AU1322302	0
AU1326	AU1326301	0
AU1332	AU1332301	0
AU1340	0	AU1340305
AU1346	0	AU1346303
AU1347	AU1347303	0
AU1348	AU1348304	0
AU1350	AU1350303	0
AU1357	0	AU1357302
AU1359	AU1359304	0
AU1364	0	AU1364303
AU1368	AU1368302	0
AU1390	AU1390302	0
AU1392	0	AU1392303
AU1393	0	AU1393302
AU1399	AU1399302	0
AU1400	AU1400301	0
AU1414	0	AU1414301
AU1424	0	AU1424305
AU1427	0	AU1427304
AU1428	0	AU1428304
AU1436	AU1436301	0
AU1437	AU1437302	0
AU1443	0	AU1443306
AU1444	0	AU1444303
AU1445	AU1445301	0
AU1448	0	AU1448302
AU1449	0	AU1449305
AU1453	AU1453303	0
AU1462	AU1462302	0
AU1465	0	AU1465304
AU1466	0	AU1466303
AU1470	AU1470302	0
AU1481	AU1481301	0
AU1482	0	AU1482301
AU1483	0	AU1483301
AU1493	0	AU1493303
AU1496	0	AU1496301
AU1497	0	AU1497303
AU1508	AU1508301	0
AU1510	0	AU1510303
AU1512	0	AU1512302
AU1515	AU1515301	0
AU1522	0	AU1522304
AU1524	AU1524302	0
AU1533	AU1533301	0
AU1536	0	AU1536303
AU1545	AU1545301	0
AU1549	AU1549302	0
AU1558	AU1558301	0
AU1559	AU1559303	0
AU1563	AU1563302	0
AU1587	AU1587301	0
AU1614	0	AU1614303
AU1616	0	AU1616202
AU1619	AU1619304	0
AU1625	AU1625301	0
AU1631	0	AU1631302
AU1632	AU1632302	0
AU1638	0	AU1638303
AU1642	AU1642301	0
AU1644	AU1644302	0
AU1647	AU1647302	0
AU1652	AU1652302	0
AU1668	0	AU1668301
AU1679	0	AU1679304
AU1686	AU1686302	0
AU1699	AU1699301	0
AU1720	0	AU1720202
AU1739	AU1739301	0
AU1741	0	AU1741302
AU1746	0	AU1746301
AU1753	AU1753301	0
AU1762	AU1762301	0
AU1778	0	AU1778302
AU1781	AU1781302	0
AU1802	AU1802303	0
AU1809	0	AU1809301
AU1813	AU1813302	0
AU1820	0	AU1820212
AU1858	AU1858301	0
AU1873	AU1873303	0
AU1887	AU1887301	0
AU1921	0	AU1921202
AU1923	0	AU1923303
AU1924	0	AU1924301
AU1941	AU1941302	0
AU1942	AU1942301	0
AU1967	0	AU1967301
AU1997	AU1997302	0
AU1999	0	AU1999303
AU2004	AU2004303	0
AU2050	0	AU2050303
AU2052	0	AU2052302
AU2081	0	AU2081303
AU2094	AU2094302	0
AU2157	AU2157301	0
AU2171	AU2171301	0
AU2282	AU2282303	0
AU2332	AU2332302	0
AU2479	AU2479301	0
AU2525	AU2525301	0
AU2554	AU2554301	0
AU2557	0	AU2557303
AU2863	AU2863302	0
AU2882	AU2882303	0
AU2963	0	AU2963301

## Sheet: AGRE_SRS_Score
Family ID	Affected High Scoring (>45)	Unaffected Low Scoring (<45)	SRS Parent Raw Score
AU0005	AU000503	0	126
AU0007	AU000704	0	79
AU0021	0	AU002104	22
AU0033	AU003304	0	162
AU0034	AU003404	0	153
AU0037	0	AU003703	16
AU0041	AU004105	0	108
AU0045	AU0045301	0	125
AU0051	0	AU0051301	3
AU0102	0	AU010210	1
AU0115	AU011504	0	98
AU0127	AU012705	0	98
AU0128	AU012803	0	154
AU0133	AU013303	0	55
AU0158	AU015805	0	146
AU0159	AU015904	0	86
AU0197	AU019706	0	108
AU0236	AU023605	0	72
AU0240	0	AU024005	14
AU0255	AU025506	0	151
AU0257	AU025704	0	160
AU0301	0	AU030105	12
AU0310	AU031003	0	151
AU0340	AU034004	0	128
AU0347	AU0347302	0	52
AU0350	AU035003	0	78
AU0382	AU038203	0	99
AU0419	0	AU041903	7
AU0450	0	AU045011	34
AU0459	AU045905	0	86
AU0480	AU048004	0	79
AU0482	0	AU048205	5
AU0506	AU050604	0	111
AU0548	AU054805	0	114
AU0593	0	AU059303	13
AU0596	AU059604	0	156
AU0614	0	AU061403	15
AU0626	0	AU062605	0
AU0640	AU064004	0	57
AU0658	0	AU065803	12
AU0662	AU066204	0	170
AU0725	0	AU072503	8
AU0738	0	AU073803	23
AU0777	AU077705	0	117
AU0780	0	AU0780303	7
AU0798	AU079803	0	95
AU0800	AU080005	0	126
AU0822	AU082204	0	97
AU0823	AU082304	0	180
AU0852	0	AU0852301	7
AU0866	AU0866302	0	138
AU0897	AU0897301	0	136
AU0901	0	AU0901304	14
AU0910	AU0910301	0	132
AU0915	AU0915301	0	125
AU0944	AU0944301	0	94
AU0950	0	AU0950303	7
AU0958	AU0958304	0	71
AU0994	AU0994301	0	154
AU1039	AU1039302	0	122
AU1043	AU1043304	0	126
AU1076	0	AU1076302	9
AU1086	AU1086302	0	136
AU1094	AU1094302	0	116
AU1107	AU1107302	0	139
AU1164	AU1164303	0	151
AU1181	AU1181301	0	78
AU1184	AU1184302	0	146
AU1188	0	AU1188303	10
AU1212	AU1212301	0	82
AU1215	AU1215302	0	76
AU1220	AU1220301	0	75
AU1230	AU1230303	0	145
AU1232	AU1232302	0	79
AU1251	AU1251302	0	123
AU1257	AU1257302	0	101
AU1270	0	AU1270303	5
AU1271	AU1271303	0	112
AU1274	AU1274302	0	114
AU1283	0	AU1283303	8
AU1286	AU1286302	0	144
AU1292	0	AU1292301	8
AU1298	AU1298302	0	64
AU1300	AU1300302	0	138
AU1314	AU1314302	0	109
AU1322	AU1322301	0	164
AU1326	AU1326301	0	77
AU1332	AU1332301	0	100
AU1346	0	AU1346303	18
AU1347	AU1347303	0	61
AU1357	0	AU1357302	10
AU1390	AU1390302	0	75
AU1399	AU1399302	0	64
AU1400	AU1400301	0	72
AU1424	0	AU1424301	35
AU1428	0	AU1428304	21
AU1436	AU1436302	0	78
AU1437	AU1437302	0	90
AU1443	0	AU1443301	9
AU1445	AU1445302	0	87
AU1449	0	AU1449305	14
AU1453	AU1453303	0	66
AU1465	0	AU1465304	8
AU1466	0	AU1466303	4
AU1470	AU1470302	0	94
AU1481	AU1481301	0	77
AU1483	0	AU1483301	20
AU1496	0	AU1496301	11
AU1497	0	AU1497303	23
AU1512	0	AU1512302	9
AU1524	AU1524302	0	120
AU1536	0	AU1536303	26
AU1545	AU1545301	0	107
AU1558	AU1558301	0	108
AU1559	AU1559303	0	92
AU1565	0	AU1565301	0
AU1587	AU1587301	0	106
AU1593	0	AU1593301	2
AU1614	0	AU1614303	19
AU1616	AU1616301	0	103
AU1619	AU1619304	0	64
AU1625	AU1625301	0	109
AU1631	0	AU1631302	11
AU1632	AU1632302	0	56
AU1638	0	AU1638303	34
AU1644	AU1644303	0	144
AU1666	0	AU1666301	10
AU1668	0	AU1668301	39
AU1679	0	AU1679304	40
AU1695	0	AU1695301	0
AU1699	AU1699302	0	128
AU1739	AU1739301	0	118
AU1741	0	AU1741302	6
AU1746	0	AU1746301	4
AU1753	AU1753301	0	103
AU1762	AU1762301	0	70
AU1763	AU1763301	0	70
AU1778	0	AU1778302	13
AU1798	AU1798301	0	126
AU1809	0	AU1809301	16
AU1813	AU1813302	0	86
AU1820	AU1820312	0	135
AU1833	0	AU1833301	23
AU1848	AU1848302	0	81
AU1858	AU1858302	0	121
AU1873	AU1873303	0	138
AU1887	AU1887301	0	131
AU1900	0	AU1900301	1
AU1923	0	AU1923303	9
AU1924	0	AU1924301	3
AU1941	AU1941302	0	86
AU1957	0	AU1957301	28
AU1967	0	AU1967301	28
AU1997	AU1997302	0	122
AU1999	0	AU1999303	20
AU2004	AU2004303	0	99
AU2050	0	AU2050303	7
AU2052	0	AU2052302	26
AU2081	0	AU2081303	21
AU2171	AU2171301	0	111
AU2382	0	AU2382302	6
AU2479	AU2479301	0	84
AU2487	0	AU2487301	22
AU2525	AU2525301	0	85
AU2581	0	AU2581301	13
AU2606	0	AU2606303	13
AU2619	0	AU2619303	23
AU2643	0	AU2643301	9
AU2689	0	AU2689303	0
AU2774	0	AU2774302	37
AU2842	0	AU2842301	5
AU2863	AU2863302	0	140
AU2891	0	AU2891302	13
AU2963	0	AU2963301	10
AU2994	0	AU2994301	13
AU3106	0	AU3106301	21
AU3187	0	AU3187301	16

## Sheet: AGRE_Diag_SRS
Family ID	Affected High SRS	Affected Low SRS	Unaffected High SRS	Unaffected Low SRS
AU0005	AU000503	0	0	0
AU0007	0	AU000704	0	0
AU0028	0	0	AU002805	0
AU0033	AU003304	0	0	0
AU0034	0	0	AU003403	0
AU0037	0	0	0	AU003703
AU0039	0	AU0039302	0	0
AU0041	0	0	0	AU004104
AU0045	AU0045301	0	0	0
AU0051	0	0	0	AU0051301
AU0102	0	0	0	AU010210
AU0115	0	0	AU011505	0
AU0127	AU012705	0	0	0
AU0128	0	0	AU012803	0
AU0133	0	AU013303	0	0
AU0158	AU015805	0	0	0
AU0159	0	AU015904	0	0
AU0186	0	0	0	AU018604
AU0197	0	AU019706	0	0
AU0236	0	0	AU023604	0
AU0240	0	0	AU024005	0
AU0255	AU025506	0	0	0
AU0257	AU025704	0	0	0
AU0285	0	0	0	AU028506
AU0301	0	0	0	AU030105
AU0310	AU031003	0	0	0
AU0327	0	0	AU032703	0
AU0340	AU034004	0	0	0
AU0347	0	AU0347301	0	0
AU0350	0	AU035003	0	0
AU0358	0	0	0	AU035811
AU0364	AU036405	0	0	0
AU0382	0	AU038203	0	0
AU0419	0	0	0	AU041903
AU0439	0	AU043904	0	0
AU0440	0	AU044003	0	0
AU0450	0	0	AU045011	0
AU0459	0	AU045904	0	0
AU0469	0	AU046903	0	0
AU0480	0	AU048004	0	0
AU0482	0	0	AU048203	0
AU0504	0	0	AU050404	0
AU0506	0	AU050604	0	0
AU0548	0	0	0	AU054805
AU0555	0	0	AU055505	0
AU0567	0	AU056708	0	0
AU0593	0	0	0	AU059303
AU0596	AU059604	0	0	0
AU0597	0	0	AU0597301	0
AU0614	0	0	0	AU061403
AU0626	0	0	0	AU062605
AU0640	0	AU064004	0	0
AU0658	0	0	0	AU065806
AU0662	0	0	0	AU066204
AU0698	0	0	AU069808	0
AU0718	0	AU071803	0	0
AU0725	0	0	0	AU072503
AU0738	0	0	AU073803	0
AU0756	0	AU075604	0	0
AU0763	0	AU076304	0	0
AU0777	0	AU077705	0	0
AU0780	0	0	0	AU0780303
AU0781	0	0	AU078103	0
AU0787	0	AU078703	0	0
AU0798	AU079803	0	0	0
AU0800	0	AU080004	0	0
AU0812	0	0	AU081204	0
AU0820	0	0	AU082003	0
AU0821	0	0	AU082104	0
AU0822	0	AU082204	0	0
AU0823	0	0	0	AU082304
AU0852	0	0	AU0852301	0
AU0866	AU0866302	0	0	0
AU0897	AU0897301	0	0	0
AU0901	0	0	0	AU0901304
AU0910	AU0910301	0	0	0
AU0915	0	AU0915301	0	0
AU0944	AU0944301	0	0	0
AU0950	0	0	0	AU0950303
AU0958	0	0	AU0958304	0
AU0994	AU0994301	0	0	0
AU1039	0	0	AU1039302	0
AU1042	0	0	0	AU1042304
AU1043	0	0	0	AU1043304
AU1053	0	0	AU1053301	0
AU1075	AU1075302	0	0	0
AU1076	0	0	AU1076302	0
AU1086	AU1086302	0	0	0
AU1094	AU1094302	0	0	0
AU1107	AU1107302	0	0	0
AU1153	0	AU1153302	0	0
AU1164	AU1164303	0	0	0
AU1181	0	AU1181301	0	0
AU1184	AU1184302	0	0	0
AU1188	0	0	0	AU1188303
AU1212	0	AU1212301	0	0
AU1215	0	AU1215302	0	0
AU1220	0	AU1220301	0	0
AU1227	AU1227302	0	0	0
AU1230	AU1230303	0	0	0
AU1232	0	AU1232304	0	0
AU1245	0	0	0	AU1245301
AU1251	AU1251302	0	0	0
AU1257	AU1257302	0	0	0
AU1270	0	0	0	AU1270303
AU1271	AU1271303	0	0	0
AU1274	0	0	AU1274302	0
AU1282	0	0	AU1282302	0
AU1283	0	0	0	AU1283303
AU1286	AU1286302	0	0	0
AU1292	0	0	0	AU1292303
AU1298	0	AU1298302	0	0
AU1300	AU1300302	0	0	0
AU1314	AU1314302	0	0	0
AU1322	0	AU1322301	0	0
AU1326	0	AU1326301	0	0
AU1332	AU1332301	0	0	0
AU1346	0	0	0	AU1346303
AU1347	0	AU1347303	0	0
AU1357	0	0	AU1357302	0
AU1390	0	AU1390302	0	0
AU1399	0	AU1399302	0	0
AU1400	0	AU1400302	0	0
AU1424	0	0	AU1424301	0
AU1427	0	0	AU1427301	0
AU1428	0	0	AU1428305	0
AU1436	0	AU1436301	0	0
AU1437	0	AU1437302	0	0
AU1443	0	0	0	AU1443301
AU1445	0	AU1445301	0	0
AU1449	0	0	0	AU1449305
AU1453	0	AU1453303	0	0
AU1465	0	0	AU1465304	0
AU1466	0	0	0	AU1466304
AU1470	0	AU1470302	0	0
AU1481	0	AU1481301	0	0
AU1482	0	0	AU1482302	0
AU1483	0	0	AU1483301	0
AU1494	0	AU1494301	0	0
AU1496	0	0	0	AU1496301
AU1497	0	0	AU1497303	0
AU1512	0	0	0	AU1512302
AU1514	0	AU1514302	0	0
AU1524	AU1524302	0	0	0
AU1536	0	0	AU1536303	0
AU1545	AU1545301	0	0	0
AU1558	AU1558301	0	0	0
AU1559	0	AU1559303	0	0
AU1565	0	0	0	AU1565301
AU1587	AU1587301	0	0	0
AU1593	0	0	0	AU1593301
AU1594	AU1594303	0	0	0
AU1614	0	0	0	AU1614303
AU1616	AU1616301	0	0	0
AU1619	0	0	0	AU1619303
AU1625	AU1625301	0	0	0
AU1631	0	0	AU1631302	0
AU1632	AU1632301	0	0	0
AU1638	0	0	AU1638303	0
AU1644	0	0	AU1644303	0
AU1666	0	0	0	AU1666301
AU1668	AU1668303	0	0	0
AU1679	0	0	AU1679301	0
AU1695	0	0	0	AU1695301
AU1699	0	AU1699302	0	0
AU1739	AU1739301	0	0	0
AU1741	0	0	0	AU1741302
AU1746	0	0	0	AU1746301
AU1753	AU1753301	0	0	0
AU1762	0	AU1762301	0	0
AU1763	0	0	AU1763301	0
AU1778	0	0	0	AU1778302
AU1798	AU1798301	0	0	0
AU1802	0	AU1802303	0	0
AU1809	0	0	0	AU1809301
AU1813	0	AU1813302	0	0
AU1820	AU1820312	0	0	0
AU1833	0	0	AU1833303	0
AU1848	0	AU1848301	0	0
AU1849	0	0	0	AU1849302
AU1858	0	0	AU1858301	0
AU1873	AU1873303	0	0	0
AU1887	AU1887301	0	0	0
AU1900	0	0	0	AU1900301
AU1923	0	0	0	AU1923303
AU1924	0	0	0	AU1924301
AU1941	0	AU1941303	0	0
AU1942	0	AU1942301	0	0
AU1957	0	0	AU1957303	0
AU1967	0	0	AU1967304	0
AU1997	AU1997302	0	0	0
AU1999	0	0	AU1999303	0
AU2004	AU2004303	0	0	0
AU2050	0	AU2050303	0	0
AU2052	0	0	0	AU2052303
AU2065	0	AU2065301	0	0
AU2081	0	0	AU2081302	0
AU2087	0	0	0	AU2087301
AU2124	0	0	0	AU2124301
AU2156	0	0	0	AU2156302
AU2171	AU2171301	0	0	0
AU2266	0	0	0	AU2266302
AU2290	0	0	AU2290302	0
AU2332	0	AU2332303	0	0
AU2382	0	0	0	AU2382302
AU2430	0	0	AU2430303	0
AU2479	0	AU2479301	0	0
AU2487	0	0	AU2487303	0
AU2525	0	0	0	AU2525303
AU2580	0	0	AU2580302	0
AU2581	0	0	0	AU2581301
AU2598	0	0	0	AU2598302
AU2606	0	0	0	AU2606301
AU2617	0	AU2617301	0	0
AU2619	0	0	AU2619303	0
AU2643	0	0	0	AU2643301
AU2689	0	0	0	AU2689303
AU2774	0	0	AU2774302	0
AU2807	0	0	AU2807301	0
AU2811	0	0	AU2811301	0
AU2842	0	0	0	AU2842301
AU2863	AU2863302	0	0	0
AU2891	0	0	0	AU2891302
AU2963	0	0	0	AU2963301
AU2994	0	0	0	AU2994301
AU3106	0	0	AU3106301	0
AU3187	0	0	0	AU3187301

## Sheet: SSC_Diag
Family ID	Affected	Unaffected
11000	0	11000.s1
11003	0	11003.s1
11012	0	11012.s1
11022	11022.p1	0
11023	0	11023.s1
11024	0	11024.s1
11029	11029.p1	0
11030	0	11030.s1
11038	0	11038.s1
11040	0	11040.s1
11043	11043.p1	0
11045	11045.p1	0
11050	11050.p1	0
11051	0	11051.s1
11056	0	11056.s1
11062	0	11062.s1
11064	0	11064.s1
11067	0	11067.s1
11069	0	11069.s1
11071	0	11071.s1
11079	0	11079.s1
11080	11080.p1	0
11083	0	11083.s1
11085	0	11085.s1
11091	0	11091.s1
11092	0	11092.s1
11099	0	11099.s1
11109	0	11109.s1
11114	0	11114.s1
11115	0	11115.s1
11116	0	11116.s1
11117	0	11117.s1
11118	11118.p1	0
11135	0	11135.s1
11141	0	11141.s1
11144	0	11144.s1
11148	0	11148.s1
11152	0	11152.s1
11154	0	11154.s1
11160	11160.p1	0
11161	0	11161.s1
11164	0	11164.s1
11172	0	11172.s1
11179	0	11179.s1
11180	11180.p1	0
11181	0	11181.s1
11184	0	11184.s1
11187	0	11187.s1
11189	0	11189.s1
11193	0	11193.s1
11195	0	11195.s1
11198	0	11198.s1
11200	0	11200.s1
11203	0	11203.s1
11205	0	11205.s1
11207	0	11207.s1
11214	0	11214.s1
11219	0	11219.s1
11220	0	11220.s1
11224	0	11224.s1
11233	11233.p1	0
11237	0	11237.s1
11246	0	11246.s1
11247	0	11247.s1
11250	0	11250.s1
11258	0	11258.s1
11263	0	11263.s1
11264	11264.p1	0
11265	0	11265.s1
11267	11267.p1	0
11274	11274.p1	0
11275	0	11275.s1
11276	0	11276.s1
11280	0	11280.s1
11284	0	11284.s1
11291	0	11291.s1
11301	0	11301.s1
11304	0	11304.s1
11309	0	11309.s1
11310	0	11310.s1
11316	0	11316.s1
11321	0	11321.s1
11323	0	11323.s1
11327	0	11327.s1
11336	0	11336.s1
11341	0	11341.s1
11352	0	11352.s1
11353	11353.p1	0
11356	11356.p1	0
11357	0	11357.s1
11359	0	11359.s1
11364	0	11364.s1
11365	0	11365.s1
11367	0	11367.s1
11368	0	11368.s1
11374	0	11374.s1
11375	0	11375.s1
11379	0	11379.s1
11382	0	11382.s1
11390	0	11390.s1
11397	0	11397.s1
11400	0	11400.s1
11410	0	11410.s1
11412	0	11412.s1
11414	0	11414.s1
11420	0	11420.s1
11421	0	11421.s1
11422	0	11422.s1
11424	0	11424.s1
11425	0	11425.s1
11432	0	11432.s1
11433	0	11433.s1
11436	0	11436.s1
11446	0	11446.s1
11449	11449.p1	0
11450	0	11450.s1
11453	0	11453.s1
11455	0	11455.s1
11463	0	11463.s1
11466	0	11466.s1
11469	0	11469.s1
11471	0	11471.s1
11472	0	11472.s1
11479	0	11479.s1
11480	0	11480.s1
11490	0	11490.s1
11500	0	11500.s1
11502	11502.p1	0
11506	11506.p1	0
11510	0	11510.s1
11518	0	11518.s1
11519	0	11519.s1
11521	0	11521.s1
11523	0	11523.s1
11526	0	11526.s1
11536	0	11536.s1
11537	0	11537.s1
11551	0	11551.s1
11552	0	11552.s1
11555	11555.p1	0
11556	0	11556.s1
11571	0	11571.s1
11572	0	11572.s1
11573	0	11573.s1
11587	0	11587.s1
11590	0	11590.s1
11592	0	11592.s1
11604	11604.p1	0
11611	11611.p1	0
11615	0	11615.s1
11618	11618.p1	0
11620	0	11620.s1
11622	0	11622.s1
11627	0	11627.s1
11629	0	11629.s1
11642	0	11642.s1
11644	0	11644.s1
11654	0	11654.s1
11659	0	11659.s1
11676	0	11676.s1
11677	0	11677.s1
11694	0	11694.s1
11698	11698.p1	0
11700	0	11700.s1
11707	0	11707.s1
11715	0	11715.s1
11718	0	11718.s1
11720	0	11720.s1
11723	0	11723.s1
11724	0	11724.s1
11729	0	11729.s1
11730	0	11730.s1
11733	11733.p1	0
11736	0	11736.s1
11750	0	11750.s1
11753	0	11753.s1
11766	0	11766.s1
11782	11782.p1	0
11793	0	11793.s1
11797	0	11797.s1
11808	0	11808.s1
11809	0	11809.s1
11812	0	11812.s1
11815	0	11815.s1
11827	0	11827.s1
11828	0	11828.s1
11831	0	11831.s1
11843	0	11843.s1
11857	0	11857.s1
11863	0	11863.s1
11868	0	11868.s1
11869	0	11869.s1
11872	0	11872.s1
11881	0	11881.s1
11883	0	11883.s1
11892	0	11892.s1
11893	11893.p1	0
11901	0	11901.s1
11924	0	11924.s1
11940	11940.p1	0
11959	0	11959.s1
11963	0	11963.s1
11964	0	11964.s1
11977	0	11977.s1
11978	11978.p1	0
11981	0	11981.s1
11984	0	11984.s1
11986	0	11986.s1
11989	0	11989.s1
12006	0	12006.s1
12007	12007.p1	0
12010	12010.p1	0
12015	0	12015.s1
12030	0	12030.s1
12032	0	12032.s1
12036	0	12036.s1
12053	0	12053.s1
12055	0	12055.s1
12060	0	12060.s1
12061	12061.p1	0
12062	0	12062.s1
12073	0	12073.s1
12074	12074.p1	0
12078	0	12078.s1
12083	0	12083.s1
12091	12091.p1	0
12100	0	12100.s1
12106	0	12106.s1
12111	0	12111.s1
12114	12114.p1	0
12118	12118.p1	0
12121	0	12121.s1
12130	12130.p1	0
12150	0	12150.s1
12153	0	12153.s1
12154	0	12154.s1
12159	0	12159.s1
12161	12161.p1	0
12175	0	12175.s1
12185	0	12185.s1
12187	0	12187.s1
12197	0	12197.s1
12204	12204.p1	0
12212	0	12212.s1
12223	0	12223.s1
12228	0	12228.s1
12233	0	12233.s1
12237	12237.p1	0
12238	0	12238.s1
12240	0	12240.s1
12241	12241.p1	0
12245	12245.p1	0
12247	0	12247.s1
12249	12249.p1	0
12284	0	12284.s1
12285	12285.p1	0
12290	0	12290.s1
12299	0	12299.s1
12300	0	12300.s1
12301	0	12301.s1
12302	0	12302.s1
12303	0	12303.s1
12308	12308.p1	0
12313	12313.p1	0
12320	0	12320.s1
12321	0	12321.s1
12323	0	12323.s1
12324	0	12324.s1
12325	0	12325.s1
12326	0	12326.s1
12327	0	12327.s1
12331	0	12331.s1
12335	12335.p1	0
12339	0	12339.s1
12340	12340.p1	0
12341	0	12341.s1
12343	12343.p1	0
12345	0	12345.s1
12351	0	12351.s1
12358	12358.p1	0
12360	0	12360.s1
12366	0	12366.s1
12367	0	12367.s1
12369	0	12369.s1
12370	0	12370.s1
12375	0	12375.s1
12376	0	12376.s1
12378	12378.p1	0
12380	0	12380.s1
12381	0	12381.s1
12388	12388.p1	0
12396	0	12396.s1
12399	12399.p1	0
12407	0	12407.s1
12409	0	12409.s1
12415	0	12415.s1
12420	0	12420.s1
12430	12430.p1	0
12435	0	12435.s1
12444	12444.p1	0
12447	0	12447.s1
12456	12456.p1	0
12461	12461.p1	0
12467	0	12467.s1
12469	0	12469.s1
12472	12472.p1	0
12493	12493.p1	0
12498	0	12498.s1
12507	0	12507.s1
12514	0	12514.s1
12515	12515.p1	0
12521	12521.p1	0
12523	0	12523.s1
12524	12524.p1	0
12526	0	12526.s1
12529	0	12529.s1
12532	0	12532.s1
12534	12534.p1	0
12536	0	12536.s1
12548	0	12548.s1
12550	12550.p1	0
12561	0	12561.s1
12565	12565.p1	0
12568	0	12568.s1
12574	0	12574.s1
12578	0	12578.s1
12585	0	12585.s1
12590	0	12590.s1
12594	12594.p1	0
12598	0	12598.s1
12602	0	12602.s1
12622	0	12622.s1
12626	0	12626.s1
12628	0	12628.s1
12633	0	12633.s1
12634	12634.p1	0
12641	12641.p1	0
12650	0	12650.s1
12652	0	12652.s1
12653	0	12653.s1
12657	12657.p1	0
12671	0	12671.s1
12674	0	12674.s1
12681	12681.p1	0
12685	0	12685.s1
12689	12689.p1	0
12693	0	12693.s1
12694	12694.p1	0
12703	0	12703.s1
12704	0	12704.s1
12706	0	12706.s1
12708	0	12708.s1
12715	0	12715.s1
12716	0	12716.s1
12719	0	12719.s1
12724	12724.p1	0
12729	12729.p1	0
12732	0	12732.s1
12737	0	12737.s1
12738	0	12738.s1
12744	12744.p1	0
12749	0	12749.s1
12752	12752.p1	0
12758	0	12758.s1
12759	0	12759.s1
12764	12764.p1	0
12779	0	12779.s1
12782	0	12782.s1
12783	12783.p1	0
12787	0	12787.s1
12788	0	12788.s1
12790	0	12790.s1
12793	0	12793.s1
12796	0	12796.s1
12798	0	12798.s1
12801	0	12801.s1
12804	0	12804.s1
12805	12805.p1	0
12810	0	12810.s1
12817	0	12817.s1
12821	0	12821.s1
12824	12824.p1	0
12826	12826.p1	0
12840	0	12840.s1
12845	0	12845.s1
12849	0	12849.s1
12860	12860.p1	0
12861	0	12861.s1
12867	12867.p1	0
12869	12869.p1	0
12871	0	12871.s1
12891	0	12891.s1
12899	0	12899.s1
12907	0	12907.s1
12908	12908.p1	0
12921	0	12921.s1
12924	12924.p1	0
12925	0	12925.s1
12929	0	12929.s1
12931	0	12931.s1
12932	0	12932.s1
12933	0	12933.s1
12948	12948.p1	0
12952	0	12952.s1
12957	12957.p1	0
12962	0	12962.s1
12970	0	12970.s1
12975	0	12975.s1
12977	12977.p1	0
12997	0	12997.s1
13000	0	13000.s1
13005	0	13005.s1
13006	0	13006.s1
13007	0	13007.s1
13008	0	13008.s1
13016	0	13016.s1
13017	0	13017.s1
13023	13023.p1	0
13026	0	13026.s1
13028	0	13028.s1
13031	13031.p1	0
13034	0	13034.s1
13035	13035.p1	0
13036	0	13036.s1
13037	0	13037.s1
13042	0	13042.s1
13044	0	13044.s1
13047	0	13047.s1
13048	13048.p1	0
13051	0	13051.s1
13057	0	13057.s1
13061	0	13061.s1
13071	0	13071.s1
13072	13072.p1	0
13080	13080.p1	0
13089	0	13089.s1
13092	0	13092.s1
13093	0	13093.s1
13095	0	13095.s1
13102	13102.p1	0
13104	0	13104.s1
13116	13116.p1	0
13118	0	13118.s1
13128	13128.p1	0
13129	0	13129.s1
13130	0	13130.s1
13133	0	13133.s1
13139	0	13139.s1
13140	0	13140.s1
13146	0	13146.s1
13150	13150.p1	0
13160	0	13160.s1
13162	0	13162.s1
13168	13168.p1	0
13171	13171.p1	0
13176	13176.p1	0
13177	13177.p1	0
13188	0	13188.s1
13191	0	13191.s1
13197	0	13197.s1
13199	13199.p1	0
13206	0	13206.s1
13210	0	13210.s1
13215	0	13215.s1
13221	0	13221.s1
13222	13222.p1	0
13235	0	13235.s1
13236	0	13236.s1
13237	0	13237.s1
13250	0	13250.s1
13251	13251.p1	0
13253	0	13253.s1
13256	0	13256.s1
13258	0	13258.s1
13263	0	13263.s1
13264	0	13264.s1
13266	0	13266.s1
13267	0	13267.s1
13271	0	13271.s1
13274	13274.p1	0
13286	0	13286.s1
13287	13287.p1	0
13292	0	13292.s1
13298	0	13298.s1
13303	13303.p1	0
13304	0	13304.s1
13312	0	13312.s1
13314	0	13314.s1
13317	0	13317.s1
13322	0	13322.s1
13330	0	13330.s1
13335	13335.p1	0
13336	0	13336.s1
13338	0	13338.s1
13343	0	13343.s1
13344	0	13344.s1
13346	13346.p1	0
13349	0	13349.s1
13367	13367.p1	0
13371	0	13371.s1
13374	0	13374.s1
13381	0	13381.s1
13383	0	13383.s1
13385	0	13385.s1
13389	0	13389.s1
13393	13393.p1	0
13396	0	13396.s1
13398	0	13398.s1
13400	13400.p1	0
13403	0	13403.s1
13409	13409.p1	0
13416	0	13416.s1
13424	0	13424.s1
13439	0	13439.s1
13443	0	13443.s1
13447	13447.p1	0
13455	13455.p1	0
13456	0	13456.s1
13465	0	13465.s1
13481	13481.p1	0
13487	0	13487.s1
13498	0	13498.s1
13504	0	13504.s1
13505	0	13505.s1
13508	0	13508.s1
13509	13509.p1	0
13512	0	13512.s1
13513	0	13513.s1
13518	13518.p1	0
13524	0	13524.s1
13528	0	13528.s1
13529	0	13529.s1
13530	13530.p1	0
13531	0	13531.s1
13539	0	13539.s1
13543	0	13543.s1
13544	0	13544.s1
13546	0	13546.s1
13547	0	13547.s1
13551	0	13551.s1
13553	0	13553.s1
13556	0	13556.s1
13557	0	13557.s1
13561	13561.p1	0
13568	0	13568.s1
13573	0	13573.s1
13576	13576.p1	0
13577	0	13577.s1
13578	0	13578.s1
13583	0	13583.s1
13584	0	13584.s1
13585	0	13585.s1
13586	0	13586.s1
13600	0	13600.s1
13604	0	13604.s1
13606	0	13606.s1
13608	13608.p1	0
13609	0	13609.s1
13610	13610.p1	0
13613	13613.p1	0
13614	0	13614.s1
13615	0	13615.s1
13618	13618.p1	0
13621	13621.p1	0
13627	0	13627.s1
13629	0	13629.s1
13632	0	13632.s1
13642	0	13642.s1
13646	0	13646.s1
13649	0	13649.s1
13651	0	13651.s1
13663	0	13663.s1
13668	0	13668.s1
13670	13670.p1	0
13679	0	13679.s1
13684	0	13684.s1
13687	0	13687.s1
13689	0	13689.s1
13703	0	13703.s1
13705	0	13705.s1
13720	0	13720.s1
13722	0	13722.s1
13723	0	13723.s1
13725	0	13725.s1
13727	0	13727.s1
13737	0	13737.s1
13739	13739.p1	0
13741	0	13741.s1
13744	0	13744.s1
13748	0	13748.s1
13752	13752.p1	0
13753	0	13753.s1
13755	13755.p1	0
13757	13757.p1	0
13759	0	13759.s1
13765	0	13765.s1
13768	0	13768.s1
13770	13770.p1	0
13771	0	13771.s1
13772	0	13772.s1
13774	13774.p1	0
13779	0	13779.s1
13784	0	13784.s1
13788	0	13788.s1
13792	0	13792.s1
13793	0	13793.s1
13795	13795.p1	0
13796	13796.p1	0
13798	13798.p1	0
13809	0	13809.s1
13814	0	13814.s1
13817	13817.p1	0
13821	13821.p1	0
13823	0	13823.s1
13825	13825.p1	0
13829	13829.p1	0
13831	0	13831.s1
13832	0	13832.s1
13835	13835.p1	0
13836	0	13836.s1
13838	0	13838.s1
13841	0	13841.s1
13843	13843.p1	0
13844	0	13844.s1
13849	0	13849.s1
13852	0	13852.s1
13853	0	13853.s1
13854	0	13854.s1
13855	0	13855.s1
13857	13857.p1	0
13858	0	13858.s1
13859	0	13859.s1
13863	13863.p1	0
13866	0	13866.s1
13869	0	13869.s1
13871	0	13871.s1
13872	0	13872.s1
13876	0	13876.s1
13881	0	13881.s1
13885	0	13885.s1
13886	0	13886.s1
13887	13887.p1	0
13890	13890.p1	0
13893	0	13893.s1
13906	0	13906.s1
13909	0	13909.s1
13910	0	13910.s1
13914	13914.p1	0
13915	0	13915.s1
13916	0	13916.s1
13920	0	13920.s1
13921	0	13921.s1
13922	13922.p1	0
13924	0	13924.s1
13925	0	13925.s1
13926	13926.p1	0
13928	0	13928.s1
13932	0	13932.s1
13938	0	13938.s1
13946	0	13946.s1
13951	0	13951.s1
13958	13958.p1	0
13961	0	13961.s1
13966	0	13966.s1
13967	0	13967.s1
13976	0	13976.s1
13980	0	13980.s1
13983	13983.p1	0
13991	0	13991.s1
13992	13992.p1	0
14006	14006.p1	0
14009	14009.p1	0
14011	14011.p1	0
14012	0	14012.s1
14016	0	14016.s1
14022	0	14022.s1
14025	14025.p1	0
14028	0	14028.s1
14030	0	14030.s1
14035	14035.p1	0
14040	0	14040.s1
14042	14042.p1	0
14058	0	14058.s1
14063	0	14063.s1
14065	0	14065.s1
14077	0	14077.s1
14080	0	14080.s1
14082	0	14082.s1
14084	0	14084.s1
14088	0	14088.s1
14094	14094.p1	0
14098	14098.p1	0
14100	0	14100.s1
14101	14101.p1	0
14105	14105.p1	0
14108	0	14108.s1
14110	0	14110.s1
14111	14111.p1	0
14112	14112.p1	0
14113	0	14113.s1
14116	0	14116.s1
14120	0	14120.s1
14123	0	14123.s1
14127	14127.p1	0
14131	0	14131.s1
14135	0	14135.s1
14141	0	14141.s1
14142	0	14142.s1
14147	0	14147.s1
14153	14153.p1	0
14154	0	14154.s1
14159	0	14159.s1
14160	0	14160.s1
14169	0	14169.s1
14175	0	14175.s1
14180	0	14180.s1
14181	0	14181.s1
14198	0	14198.s1
14200	14200.p1	0
14201	0	14201.s1
14204	14204.p1	0
14208	0	14208.s1
14211	0	14211.s1
14213	0	14213.s1
14219	0	14219.s1
14229	14229.p1	0
14231	0	14231.s1
14232	14232.p1	0
14234	0	14234.s1
14236	0	14236.s1
14239	0	14239.s1
14241	14241.p1	0
14243	0	14243.s1
14244	0	14244.s1
14245	14245.p1	0
14246	0	14246.s1
14248	14248.p1	0
14253	0	14253.s1
14256	0	14256.s1
14261	0	14261.s1
14264	0	14264.s1
14266	0	14266.s1
14267	0	14267.s1
14268	0	14268.s1
14272	0	14272.s1
14275	0	14275.s1
14283	0	14283.s1
14286	0	14286.s1
14288	0	14288.s1
14290	0	14290.s1
14292	0	14292.s1
14300	14300.p1	0
14301	0	14301.s1
14302	14302.p1	0
14304	0	14304.s1
14305	0	14305.s1
14309	0	14309.s1
14312	0	14312.s1
14320	14320.p1	0
14322	14322.p1	0
14327	0	14327.s1
14329	0	14329.s1
14330	14330.p1	0
14334	0	14334.s1
14336	14336.p1	0
14339	0	14339.s1
14343	0	14343.s1
14344	0	14344.s1
14346	14346.p1	0
14349	14349.p1	0
14350	14350.p1	0
14357	0	14357.s1
14360	14360.p1	0
14361	0	14361.s1
14362	0	14362.s1
14364	0	14364.s1
14366	0	14366.s1
14369	0	14369.s1
14371	0	14371.s1
14373	14373.p1	0
14375	0	14375.s1
14376	0	14376.s1
14380	0	14380.s1
14381	0	14381.s1
14385	14385.p1	0
14391	0	14391.s1
14393	14393.p1	0
14399	0	14399.s1
14411	0	14411.s1
14412	0	14412.s1
14417	0	14417.s1
14418	0	14418.s1
14428	14428.p1	0
14431	0	14431.s1
14443	0	14443.s1
14444	14444.p1	0
14447	0	14447.s1
14453	0	14453.s1
14454	0	14454.s1
14455	14455.p1	0
14460	0	14460.s1
14465	0	14465.s1
14467	0	14467.s1
14468	0	14468.s1
14470	0	14470.s1
14474	0	14474.s1
14476	0	14476.s1
14479	0	14479.s1
14480	0	14480.s1
14484	0	14484.s1
14488	14488.p1	0
14490	0	14490.s1
14501	14501.p1	0
14502	14502.p1	0
14506	0	14506.s1
14507	0	14507.s1
14508	0	14508.s1
14509	0	14509.s1
14517	0	14517.s1
14519	0	14519.s1
14523	14523.p1	0
14524	0	14524.s1
14526	0	14526.s1
14531	0	14531.s1
14533	0	14533.s1
14535	0	14535.s1
14541	0	14541.s1
14542	0	14542.s1
14544	0	14544.s1
14548	0	14548.s1
14550	14550.p1	0
14554	0	14554.s1
14556	0	14556.s1
14557	0	14557.s1
14562	0	14562.s1
14565	0	14565.s1
14568	0	14568.s1
14570	0	14570.s1
14571	14571.p1	0
14574	0	14574.s1
14579	14579.p1	0
14580	0	14580.s1
14583	14583.p1	0
14586	14586.p1	0
14590	0	14590.s1
14591	0	14591.s1
14594	0	14594.s1
14597	0	14597.s1
14601	14601.p1	0
14602	0	14602.s1
14603	0	14603.s1
14606	0	14606.s1
14607	14607.p1	0
14609	0	14609.s1
14611	0	14611.s1
14614	0	14614.s1
14615	0	14615.s1
14616	14616.p1	0
14618	0	14618.s1
14620	0	14620.s1
14623	0	14623.s1
14626	0	14626.s1
14630	0	14630.s1
14635	14635.p1	0
14643	14643.p1	0
14645	0	14645.s1
14646	0	14646.s1
14649	0	14649.s1
14651	0	14651.s1
14652	0	14652.s1
14653	0	14653.s1
14662	0	14662.s1
14664	0	14664.s1
14675	0	14675.s1
14676	0	14676.s1
14681	0	14681.s1
14684	0	14684.s1
14689	14689.p1	0
14691	14691.p1	0
14694	14694.p1	0
14695	0	14695.s1
14698	0	14698.s1
14699	0	14699.s1

## Sheet: SSC_SRS_Score
Family ID	Affected High Scoring (>45)	Unaffected Low Scoring (<45)	SRS Score
11000	0	11000.s1	24
11003	0	11003.s1	12
11012	0	11012.s1	19
11022	11022.p1	0	79
11023	0	11023.s1	11
11024	0	11024.s1	17
11029	11029.p1	0	150
11030	0	11030.s1	29
11038	0	11038.s1	9
11040	0	11040.s1	32
11043	11043.p1	0	85
11050	11050.p1	0	118
11051	0	11051.s1	8
11056	0	11056.s1	27
11062	0	11062.s1	2
11064	0	11064.s1	7
11067	0	11067.s1	10
11069	0	11069.s1	31
11079	0	11079.s1	13
11083	0	11083.s1	11
11085	0	11085.s1	7
11091	0	11091.s1	16
11092	0	11092.s1	0
11099	0	11099.s1	16
11109	0	11109.s1	13
11114	0	11114.s1	8
11115	0	11115.s1	27
11116	0	11116.s1	20
11117	0	11117.s1	12
11118	11118.p1	0	81
11135	0	11135.s1	6
11141	0	11141.s1	15
11144	0	11144.s1	35
11148	0	11148.s1	1
11152	0	11152.s1	10
11154	0	11154.s1	19
11160	11160.p1	0	102
11161	0	11161.s1	18
11164	0	11164.s1	16
11172	0	11172.s1	9
11179	0	11179.s1	34
11181	0	11181.s1	15
11184	0	11184.s1	9
11187	0	11187.s1	7
11189	0	11189.s1	7
11193	0	11193.s1	18
11195	0	11195.s1	7
11198	0	11198.s1	19
11200	0	11200.s1	0
11203	0	11203.s1	33
11205	0	11205.s1	24
11207	0	11207.s1	0
11214	0	11214.s1	15
11219	0	11219.s1	3
11220	0	11220.s1	12
11224	0	11224.s1	35
11233	11233.p1	0	134
11237	0	11237.s1	31
11246	0	11246.s1	20
11247	0	11247.s1	39
11250	0	11250.s1	9
11258	0	11258.s1	27
11263	0	11263.s1	24
11264	11264.p1	0	103
11265	0	11265.s1	23
11267	11267.p1	0	121
11274	11274.p1	0	110
11275	0	11275.s1	5
11276	0	11276.s1	44
11280	0	11280.s1	14
11284	0	11284.s1	24
11291	0	11291.s1	30
11301	0	11301.s1	16
11304	0	11304.s1	30
11309	0	11309.s1	26
11310	0	11310.s1	19
11316	0	11316.s1	35
11321	0	11321.s1	7
11323	0	11323.s1	9
11327	0	11327.s1	4
11336	0	11336.s1	19
11352	0	11352.s1	3
11353	11353.p1	0	132
11356	11356.p1	0	124
11357	0	11357.s1	13
11359	0	11359.s1	43
11364	0	11364.s1	10
11365	0	11365.s1	23
11367	0	11367.s1	15
11368	0	11368.s1	31
11379	0	11379.s1	10
11390	0	11390.s1	19
11397	0	11397.s1	26
11400	0	11400.s1	4
11410	0	11410.s1	22
11412	0	11412.s1	12
11414	0	11414.s1	5
11420	0	11420.s1	42
11421	0	11421.s1	7
11422	0	11422.s1	14
11424	0	11424.s1	29
11425	0	11425.s1	17
11432	0	11432.s1	0
11433	0	11433.s1	18
11436	0	11436.s1	4
11446	0	11446.s1	12
11449	11449.p1	0	79
11450	0	11450.s1	16
11453	0	11453.s1	27
11455	0	11455.s1	11
11463	0	11463.s1	6
11466	0	11466.s1	11
11469	0	11469.s1	26
11471	0	11471.s1	2
11472	0	11472.s1	11
11479	0	11479.s1	20
11480	0	11480.s1	2
11490	0	11490.s1	28
11502	11502.p1	0	147
11506	11506.p1	0	51
11510	0	11510.s1	16
11518	0	11518.s1	17
11519	0	11519.s1	23
11521	0	11521.s1	11
11523	0	11523.s1	7
11526	0	11526.s1	16
11536	0	11536.s1	24
11537	0	11537.s1	24
11551	0	11551.s1	8
11552	0	11552.s1	8
11555	11555.p1	0	129
11556	0	11556.s1	2
11571	0	11571.s1	30
11572	0	11572.s1	11
11573	0	11573.s1	7
11587	0	11587.s1	10
11590	0	11590.s1	4
11592	0	11592.s1	15
11604	11604.p1	0	127
11611	11611.p1	0	125
11615	0	11615.s1	3
11618	11618.p1	0	118
11620	0	11620.s1	0
11622	0	11622.s1	27
11627	0	11627.s1	1
11629	0	11629.s1	22
11642	0	11642.s1	11
11644	0	11644.s1	11
11654	0	11654.s1	40
11659	0	11659.s1	36
11676	0	11676.s1	9
11677	0	11677.s1	16
11694	0	11694.s1	17
11698	11698.p1	0	63
11700	0	11700.s1	11
11707	0	11707.s1	6
11715	0	11715.s1	10
11720	0	11720.s1	7
11723	0	11723.s1	14
11724	0	11724.s1	1
11729	0	11729.s1	4
11730	0	11730.s1	18
11733	11733.p1	0	81
11750	0	11750.s1	15
11753	0	11753.s1	31
11766	0	11766.s1	13
11782	11782.p1	0	137
11793	0	11793.s1	1
11797	0	11797.s1	29
11808	0	11808.s1	3
11809	0	11809.s1	33
11812	0	11812.s1	9
11815	0	11815.s1	29
11828	0	11828.s1	12
11831	0	11831.s1	20
11843	0	11843.s1	16
11857	0	11857.s1	12
11863	0	11863.s1	19
11868	0	11868.s1	6
11869	0	11869.s1	18
11872	0	11872.s1	25
11881	0	11881.s1	26
11883	0	11883.s1	22
11892	0	11892.s1	11
11901	0	11901.s1	12
11924	0	11924.s1	10
11940	11940.p1	0	114
11959	0	11959.s1	16
11963	0	11963.s1	26
11964	0	11964.s1	16
11977	0	11977.s1	24
11978	11978.p1	0	48
11981	0	11981.s1	10
11984	0	11984.s1	14
11986	0	11986.s1	17
11989	0	11989.s1	13
12006	0	12006.s1	24
12007	12007.p1	0	49
12015	0	12015.s1	16
12032	0	12032.s1	5
12036	0	12036.s1	19
12055	0	12055.s1	9
12060	0	12060.s1	11
12061	12061.p1	0	57
12062	0	12062.s1	11
12073	0	12073.s1	38
12074	12074.p1	0	105
12078	0	12078.s1	12
12083	0	12083.s1	3
12091	12091.p1	0	91
12100	0	12100.s1	6
12106	0	12106.s1	39
12111	0	12111.s1	2
12114	12114.p1	0	99
12118	12118.p1	0	61
12121	0	12121.s1	4
12130	12130.p1	0	79
12150	0	12150.s1	2
12153	0	12153.s1	6
12154	0	12154.s1	23
12175	0	12175.s1	11
12185	0	12185.s1	7
12187	0	12187.s1	13
12197	0	12197.s1	7
12204	12204.p1	0	101
12212	0	12212.s1	7
12223	0	12223.s1	28
12228	0	12228.s1	35
12233	0	12233.s1	3
12237	12237.p1	0	110
12238	0	12238.s1	16
12240	0	12240.s1	5
12241	12241.p1	0	126
12245	12245.p1	0	118
12247	0	12247.s1	5
12249	12249.p1	0	101
12284	0	12284.s1	12
12285	12285.p1	0	72
12290	0	12290.s1	14
12299	0	12299.s1	6
12300	0	12300.s1	17
12301	0	12301.s1	43
12302	0	12302.s1	29
12303	0	12303.s1	11
12308	12308.p1	0	118
12313	12313.p1	0	118
12321	0	12321.s1	17
12323	0	12323.s1	10
12324	0	12324.s1	22
12325	0	12325.s1	20
12326	0	12326.s1	22
12327	0	12327.s1	33
12331	0	12331.s1	25
12335	12335.p1	0	116
12339	0	12339.s1	4
12340	12340.p1	0	119
12341	0	12341.s1	17
12345	0	12345.s1	14
12351	0	12351.s1	37
12358	12358.p1	0	133
12360	0	12360.s1	12
12366	0	12366.s1	0
12369	0	12369.s1	41
12370	0	12370.s1	43
12375	0	12375.s1	20
12376	0	12376.s1	7
12378	12378.p1	0	76
12380	0	12380.s1	9
12388	12388.p1	0	111
12396	0	12396.s1	30
12399	12399.p1	0	88
12407	0	12407.s1	6
12409	0	12409.s1	17
12415	0	12415.s1	18
12420	0	12420.s1	0
12430	12430.p1	0	105
12435	0	12435.s1	13
12444	12444.p1	0	95
12447	0	12447.s1	10
12456	12456.p1	0	169
12461	12461.p1	0	101
12467	0	12467.s1	22
12469	0	12469.s1	21
12472	12472.p1	0	147
12493	12493.p1	0	65
12498	0	12498.s1	6
12515	12515.p1	0	82
12521	12521.p1	0	109
12523	0	12523.s1	39
12524	12524.p1	0	82
12526	0	12526.s1	3
12529	0	12529.s1	38
12532	0	12532.s1	21
12534	12534.p1	0	102
12548	0	12548.s1	16
12550	12550.p1	0	150
12561	0	12561.s1	27
12565	12565.p1	0	89
12568	0	12568.s1	6
12574	0	12574.s1	0
12578	0	12578.s1	14
12585	0	12585.s1	18
12590	0	12590.s1	16
12594	12594.p1	0	127
12598	0	12598.s1	3
12602	0	12602.s1	29
12622	0	12622.s1	0
12626	0	12626.s1	18
12628	0	12628.s1	35
12633	0	12633.s1	4
12634	12634.p1	0	58
12641	12641.p1	0	58
12652	0	12652.s1	18
12653	0	12653.s1	6
12657	12657.p1	0	57
12671	0	12671.s1	6
12674	0	12674.s1	40
12681	12681.p1	0	83
12685	0	12685.s1	16
12689	12689.p1	0	68
12693	0	12693.s1	6
12694	12694.p1	0	113
12703	0	12703.s1	6
12706	0	12706.s1	3
12708	0	12708.s1	12
12715	0	12715.s1	34
12716	0	12716.s1	39
12719	0	12719.s1	24
12724	12724.p1	0	94
12729	12729.p1	0	115
12732	0	12732.s1	17
12737	0	12737.s1	1
12738	0	12738.s1	27
12744	12744.p1	0	93
12749	0	12749.s1	26
12752	12752.p1	0	127
12758	0	12758.s1	10
12759	0	12759.s1	8
12764	12764.p1	0	102
12779	0	12779.s1	13
12782	0	12782.s1	16
12783	12783.p1	0	105
12787	0	12787.s1	1
12788	0	12788.s1	22
12790	0	12790.s1	12
12793	0	12793.s1	1
12796	0	12796.s1	29
12798	0	12798.s1	9
12804	0	12804.s1	0
12805	12805.p1	0	82
12810	0	12810.s1	6
12817	0	12817.s1	4
12821	0	12821.s1	12
12824	12824.p1	0	114
12826	12826.p1	0	119
12840	0	12840.s1	8
12845	0	12845.s1	9
12849	0	12849.s1	23
12860	12860.p1	0	105
12861	0	12861.s1	9
12867	12867.p1	0	70
12869	12869.p1	0	128
12871	0	12871.s1	9
12899	0	12899.s1	1
12907	0	12907.s1	6
12908	12908.p1	0	93
12921	0	12921.s1	24
12924	12924.p1	0	115
12925	0	12925.s1	14
12929	0	12929.s1	16
12931	0	12931.s1	12
12932	0	12932.s1	12
12933	0	12933.s1	25
12948	12948.p1	0	132
12952	0	12952.s1	11
12957	12957.p1	0	133
12962	0	12962.s1	4
12970	0	12970.s1	11
12975	0	12975.s1	12
12977	12977.p1	0	85
12997	0	12997.s1	10
13000	0	13000.s1	4
13005	0	13005.s1	6
13006	0	13006.s1	12
13008	0	13008.s1	38
13016	0	13016.s1	10
13017	0	13017.s1	6
13023	13023.p1	0	79
13026	0	13026.s1	17
13028	0	13028.s1	4
13031	13031.p1	0	73
13034	0	13034.s1	9
13035	13035.p1	0	82
13036	0	13036.s1	24
13037	0	13037.s1	32
13042	0	13042.s1	11
13044	0	13044.s1	19
13047	0	13047.s1	31
13048	13048.p1	0	129
13051	0	13051.s1	0
13057	0	13057.s1	22
13061	0	13061.s1	27
13071	0	13071.s1	37
13072	13072.p1	0	128
13080	13080.p1	0	111
13089	0	13089.s1	25
13093	0	13093.s1	28
13095	0	13095.s1	22
13102	13102.p1	0	126
13104	0	13104.s1	16
13116	13116.p1	0	134
13118	0	13118.s1	10
13128	13128.p1	0	66
13129	0	13129.s1	0
13130	0	13130.s1	44
13133	0	13133.s1	4
13139	0	13139.s1	8
13140	0	13140.s1	11
13146	0	13146.s1	4
13150	13150.p1	0	115
13160	0	13160.s1	10
13162	0	13162.s1	3
13168	13168.p1	0	63
13171	13171.p1	0	130
13176	13176.p1	0	108
13177	13177.p1	0	138
13191	0	13191.s1	13
13197	0	13197.s1	14
13199	13199.p1	0	113
13206	0	13206.s1	9
13210	0	13210.s1	23
13215	0	13215.s1	30
13221	0	13221.s1	30
13222	13222.p1	0	132
13237	0	13237.s1	25
13250	0	13250.s1	13
13251	13251.p1	0	64
13253	0	13253.s1	4
13256	0	13256.s1	9
13258	0	13258.s1	28
13263	0	13263.s1	4
13264	0	13264.s1	31
13267	0	13267.s1	5
13271	0	13271.s1	22
13274	13274.p1	0	128
13286	0	13286.s1	1
13287	13287.p1	0	128
13292	0	13292.s1	7
13298	0	13298.s1	12
13303	13303.p1	0	115
13304	0	13304.s1	13
13312	0	13312.s1	18
13314	0	13314.s1	14
13317	0	13317.s1	4
13322	0	13322.s1	2
13330	0	13330.s1	42
13336	0	13336.s1	22
13338	0	13338.s1	30
13343	0	13343.s1	12
13344	0	13344.s1	21
13346	13346.p1	0	90
13349	0	13349.s1	14
13367	13367.p1	0	85
13371	0	13371.s1	6
13374	0	13374.s1	8
13381	0	13381.s1	5
13383	0	13383.s1	12
13385	0	13385.s1	31
13389	0	13389.s1	17
13396	0	13396.s1	15
13398	0	13398.s1	14
13400	13400.p1	0	120
13403	0	13403.s1	14
13409	13409.p1	0	102
13416	0	13416.s1	10
13424	0	13424.s1	14
13439	0	13439.s1	13
13443	0	13443.s1	18
13447	13447.p1	0	145
13455	13455.p1	0	122
13456	0	13456.s1	16
13465	0	13465.s1	20
13481	13481.p1	0	120
13487	0	13487.s1	6
13498	0	13498.s1	3
13504	0	13504.s1	15
13505	0	13505.s1	12
13508	0	13508.s1	11
13509	13509.p1	0	98
13512	0	13512.s1	5
13513	0	13513.s1	2
13518	13518.p1	0	102
13524	0	13524.s1	0
13528	0	13528.s1	17
13529	0	13529.s1	15
13530	13530.p1	0	87
13531	0	13531.s1	23
13539	0	13539.s1	27
13543	0	13543.s1	9
13544	0	13544.s1	20
13546	0	13546.s1	17
13547	0	13547.s1	20
13551	0	13551.s1	9
13553	0	13553.s1	17
13557	0	13557.s1	1
13561	13561.p1	0	66
13568	0	13568.s1	14
13573	0	13573.s1	18
13576	13576.p1	0	86
13577	0	13577.s1	20
13578	0	13578.s1	8
13583	0	13583.s1	23
13584	0	13584.s1	26
13585	0	13585.s1	13
13586	0	13586.s1	11
13600	0	13600.s1	1
13606	0	13606.s1	26
13608	13608.p1	0	109
13610	13610.p1	0	91
13613	13613.p1	0	116
13614	0	13614.s1	8
13615	0	13615.s1	27
13618	13618.p1	0	105
13621	13621.p1	0	136
13627	0	13627.s1	6
13629	0	13629.s1	17
13632	0	13632.s1	6
13642	0	13642.s1	14
13646	0	13646.s1	7
13651	0	13651.s1	3
13663	0	13663.s1	33
13668	0	13668.s1	25
13670	13670.p1	0	128
13679	0	13679.s1	12
13684	0	13684.s1	26
13687	0	13687.s1	0
13689	0	13689.s1	28
13703	0	13703.s1	31
13705	0	13705.s1	28
13720	0	13720.s1	2
13722	0	13722.s1	12
13723	0	13723.s1	28
13725	0	13725.s1	27
13727	0	13727.s1	6
13737	0	13737.s1	13
13739	13739.p1	0	113
13741	0	13741.s1	21
13744	0	13744.s1	40
13748	0	13748.s1	12
13752	13752.p1	0	74
13753	0	13753.s1	29
13755	13755.p1	0	93
13757	13757.p1	0	124
13759	0	13759.s1	20
13765	0	13765.s1	3
13768	0	13768.s1	15
13770	13770.p1	0	162
13771	0	13771.s1	32
13772	0	13772.s1	5
13774	13774.p1	0	119
13779	0	13779.s1	8
13788	0	13788.s1	7
13792	0	13792.s1	15
13793	0	13793.s1	18
13795	13795.p1	0	126
13796	13796.p1	0	110
13798	13798.p1	0	61
13809	0	13809.s1	29
13814	0	13814.s1	19
13817	13817.p1	0	107
13821	13821.p1	0	59
13823	0	13823.s1	16
13825	13825.p1	0	111
13829	13829.p1	0	163
13831	0	13831.s1	12
13832	0	13832.s1	6
13835	13835.p1	0	147
13836	0	13836.s1	4
13838	0	13838.s1	6
13841	0	13841.s1	13
13843	13843.p1	0	109
13844	0	13844.s1	19
13849	0	13849.s1	5
13852	0	13852.s1	3
13853	0	13853.s1	28
13854	0	13854.s1	13
13855	0	13855.s1	2
13857	13857.p1	0	93
13858	0	13858.s1	9
13859	0	13859.s1	6
13863	13863.p1	0	114
13869	0	13869.s1	5
13871	0	13871.s1	16
13872	0	13872.s1	31
13881	0	13881.s1	14
13885	0	13885.s1	15
13886	0	13886.s1	8
13887	13887.p1	0	58
13890	13890.p1	0	86
13893	0	13893.s1	1
13906	0	13906.s1	15
13910	0	13910.s1	20
13914	13914.p1	0	145
13915	0	13915.s1	11
13916	0	13916.s1	4
13920	0	13920.s1	17
13921	0	13921.s1	13
13922	13922.p1	0	102
13924	0	13924.s1	1
13926	13926.p1	0	80
13928	0	13928.s1	6
13932	0	13932.s1	9
13938	0	13938.s1	3
13951	0	13951.s1	17
13958	13958.p1	0	97
13961	0	13961.s1	36
13966	0	13966.s1	34
13967	0	13967.s1	30
13980	0	13980.s1	12
13983	13983.p1	0	109
13991	0	13991.s1	27
13992	13992.p1	0	82
14006	14006.p1	0	119
14009	14009.p1	0	91
14011	14011.p1	0	143
14012	0	14012.s1	0
14025	14025.p1	0	115
14028	0	14028.s1	42
14030	0	14030.s1	3
14035	14035.p1	0	115
14040	0	14040.s1	29
14042	14042.p1	0	89
14058	0	14058.s1	12
14063	0	14063.s1	29
14065	0	14065.s1	3
14077	0	14077.s1	9
14080	0	14080.s1	27
14082	0	14082.s1	8
14084	0	14084.s1	34
14088	0	14088.s1	20
14094	14094.p1	0	130
14098	14098.p1	0	81
14100	0	14100.s1	12
14101	14101.p1	0	62
14105	14105.p1	0	118
14108	0	14108.s1	5
14110	0	14110.s1	8
14111	14111.p1	0	111
14112	14112.p1	0	108
14113	0	14113.s1	11
14116	0	14116.s1	3
14127	14127.p1	0	74
14131	0	14131.s1	18
14135	0	14135.s1	12
14141	0	14141.s1	29
14142	0	14142.s1	14
14147	0	14147.s1	4
14153	14153.p1	0	148
14154	0	14154.s1	26
14159	0	14159.s1	15
14160	0	14160.s1	15
14169	0	14169.s1	23
14180	0	14180.s1	25
14181	0	14181.s1	23
14198	0	14198.s1	11
14200	14200.p1	0	100
14201	0	14201.s1	18
14204	14204.p1	0	114
14208	0	14208.s1	11
14211	0	14211.s1	14
14213	0	14213.s1	22
14219	0	14219.s1	37
14229	14229.p1	0	89
14231	0	14231.s1	13
14232	14232.p1	0	119
14234	0	14234.s1	13
14239	0	14239.s1	13
14241	14241.p1	0	112
14243	0	14243.s1	26
14244	0	14244.s1	5
14245	14245.p1	0	110
14248	14248.p1	0	102
14256	0	14256.s1	8
14264	0	14264.s1	28
14266	0	14266.s1	9
14267	0	14267.s1	13
14268	0	14268.s1	10
14272	0	14272.s1	24
14275	0	14275.s1	3
14283	0	14283.s1	30
14286	0	14286.s1	0
14288	0	14288.s1	17
14290	0	14290.s1	13
14292	0	14292.s1	21
14300	14300.p1	0	136
14301	0	14301.s1	21
14302	14302.p1	0	130
14304	0	14304.s1	15
14305	0	14305.s1	34
14309	0	14309.s1	18
14312	0	14312.s1	25
14320	14320.p1	0	101
14322	14322.p1	0	117
14327	0	14327.s1	25
14329	0	14329.s1	5
14330	14330.p1	0	83
14334	0	14334.s1	25
14336	14336.p1	0	98
14339	0	14339.s1	6
14343	0	14343.s1	3
14344	0	14344.s1	26
14346	14346.p1	0	157
14349	14349.p1	0	98
14350	14350.p1	0	145
14357	0	14357.s1	18
14360	14360.p1	0	109
14361	0	14361.s1	24
14362	0	14362.s1	17
14364	0	14364.s1	16
14366	0	14366.s1	30
14369	0	14369.s1	4
14371	0	14371.s1	7
14373	14373.p1	0	72
14375	0	14375.s1	1
14376	0	14376.s1	1
14380	0	14380.s1	10
14381	0	14381.s1	15
14385	14385.p1	0	106
14391	0	14391.s1	4
14393	14393.p1	0	126
14399	0	14399.s1	16
14411	0	14411.s1	12
14412	0	14412.s1	10
14418	0	14418.s1	19
14428	14428.p1	0	67
14431	0	14431.s1	7
14443	0	14443.s1	10
14444	14444.p1	0	161
14447	0	14447.s1	34
14453	0	14453.s1	26
14454	0	14454.s1	28
14455	14455.p1	0	71
14460	0	14460.s1	8
14465	0	14465.s1	11
14467	0	14467.s1	6
14468	0	14468.s1	24
14470	0	14470.s1	11
14474	0	14474.s1	41
14479	0	14479.s1	17
14480	0	14480.s1	9
14484	0	14484.s1	13
14488	14488.p1	0	90
14490	0	14490.s1	22
14501	14501.p1	0	83
14502	14502.p1	0	112
14506	0	14506.s1	15
14507	0	14507.s1	42
14508	0	14508.s1	8
14509	0	14509.s1	25
14517	0	14517.s1	0
14519	0	14519.s1	22
14523	14523.p1	0	72
14524	0	14524.s1	20
14526	0	14526.s1	15
14531	0	14531.s1	9
14533	0	14533.s1	22
14535	0	14535.s1	9
14542	0	14542.s1	35
14544	0	14544.s1	3
14548	0	14548.s1	16
14550	14550.p1	0	113
14554	0	14554.s1	6
14556	0	14556.s1	18
14557	0	14557.s1	23
14562	0	14562.s1	10
14565	0	14565.s1	39
14568	0	14568.s1	15
14570	0	14570.s1	19
14571	14571.p1	0	114
14574	0	14574.s1	3
14579	14579.p1	0	156
14580	0	14580.s1	35
14583	14583.p1	0	103
14586	14586.p1	0	86
14590	0	14590.s1	1
14591	0	14591.s1	13
14594	0	14594.s1	10
14597	0	14597.s1	0
14601	14601.p1	0	114
14602	0	14602.s1	13
14606	0	14606.s1	2
14607	14607.p1	0	87
14609	0	14609.s1	8
14611	0	14611.s1	14
14614	0	14614.s1	38
14615	0	14615.s1	8
14616	14616.p1	0	71
14618	0	14618.s1	33
14620	0	14620.s1	3
14623	0	14623.s1	0
14630	0	14630.s1	9
14635	14635.p1	0	103
14643	14643.p1	0	124
14645	0	14645.s1	17
14646	0	14646.s1	6
14649	0	14649.s1	7
14651	0	14651.s1	3
14652	0	14652.s1	5
14653	0	14653.s1	19
14662	0	14662.s1	38
14664	0	14664.s1	12
14675	0	14675.s1	12
14681	0	14681.s1	28
14684	0	14684.s1	13
14689	14689.p1	0	114
14691	14691.p1	0	73
14694	14694.p1	0	96
14695	0	14695.s1	7
14698	0	14698.s1	10
