# Supplementary material for: The female protective effect in autism spectrum disorder is not mediated by a single genetic locus
Source: Mol Autism. 2015 May 13;6:25. doi: 10.1186/s13229-015-0014-3 (PMC4429476; doi:10.1186/s13229-015-0014-3)
Supplement: Additional file 3: — Sample names. The file contains a list of AGRE and SSC samples included in the analysis. [file 13229_2015_14_MOESM3_ESM.xlsx]

## Sheet: Sheet1
Chr	Start (hg18)	End (hg18)
chrX	7338277	9647777
chrX	10086327	10165697
chrX	10389255	10389585
chrX	11686269	11703791
chrX	12963672	13637683
chrX	13699070	13957932
chrX	15209753	15243667
chrX	15312846	16798358
chrX	17303463	17664032
chrX	19463440	19815640
chrX	20055778	20069848
chrX	23982985	24139738
chrX	40367930	40479727
chrX	40578339	41094385
chrX	43400512	45507076
chrX	46962575	46992294
chrX	47326680	47331131
chrX	48427152	48434759
chrX	53223479	53473501
chrX	56778505	56779118
chrX	64804651	65752598
chrX	71318250	71334665
chrX	71409178	71413866
chrX	72962004	73145576
chrX	75566367	75566719
chrX	77041633	77047536
chrX	77052879	77188867
chrX	78502538	80440698
chrX	85002841	88343459
chrX	92429752	96618600
chrX	99785880	99873154
chrX	100625452	100675102
chrX	102217407	102234671
chrX	102498078	102500037
chrX	102640713	102644459
chrX	102817083	102833349
chrX	106197024	106248690
chrX	106402337	106735135
chrX	107285501	107569367
chrX	110811068	111212660
chrX	114701745	114723613
chrX	117616060	117704130
chrX	119254338	119263116
chrX	129585039	129864889
chrX	133527538	133758376
chrX	134052962	134053205
chrX	135397790	135402264
chrX	135558028	135570214
chrX	148770653	148775266
chrX	152643516	152663410
chrX	152780580	152901838
chrX	153429255	153446454
chrX	153556723	153632526
chrX	153952994	154004542
chrX	154159649	154217151
